# Supplementary material for: GDF15 participates in epithelial cell senescence in radiation-induced lung injury through the ERK1/2-p16 signaling pathway
Source: PLoS One. 2026 Jun 9;21(6):e0350042. doi: 10.1371/journal.pone.0350042 (PMC13249152; doi:10.1371/journal.pone.0350042)
Supplement: S1 Table — The senescence-related DEGs in transcriptomic sequencing. (XLSX) [file pone.0350042.s002.xlsx]

## Sheet: Sheet1
gene_id	RT1	RT2	RT3	CG1	CG2	CG3	RT	CG	log2FoldChange	pvalue	padj	gene_name	gene_chr	gene_start	gene_end	gene_strand	gene_length	gene_biotype	gene_description	Family
ENSRNOG00000001747	28.6518	375.451	1.2957	29.7994	11.1745	9.72397	135.133	16.8993	2.99452	0.0215641	0.107453	Pak2	11	71959228	72021224	+	5559	protein_coding	- && sp|Q64303|PAK2_RAT Serine/threonine-protein kinase PAK 2 OS=Rattus norvegicus OX=10116 GN=Pak2 PE=1 SV=1 && PF00069:Protein kinase domain|PF00786:P21-Rho-binding domain	-
ENSRNOG00000007159	60.7765	198.989	283.759	40.7016	28.7344	48.6198	181.175	39.3519	2.19888	0.000388805	0.00565482	Ccl2	10	69412017	69413870	+	835	protein_coding	- && sp|P14844|CCL2_RAT C-C motif chemokine 2 OS=Rattus norvegicus OX=10116 GN=Ccl2 PE=2 SV=1 && PF00048:Small cytokines (intecrine/chemokine), interleukin-8 like	-
ENSRNOG00000037225	55.5671	257.184	167.146	28.3457	51.0833	30.6679	159.965	36.699	2.11834	0.000886127	0.0104193	Tyms	9	121918947	121931564	-	1531	protein_coding	- && sp|P45352|TYSY_RAT Thymidylate synthase OS=Rattus norvegicus OX=10116 GN=Tyms PE=1 SV=1 && PF00303:Thymidylate synthase	-
ENSRNOG00000047914	28.6518	13.1408	59.6023	9.44858	9.57812	5.23598	33.7983	8.08756	2.07087	0.0208151	0.104755	Gng11	4	28989115	28993621	+	869	protein_coding	- && sp|P61952|GBG11_HUMAN Guanine nucleotide-binding protein G(I)/G(S)/G(O) subunit gamma-11 OS=Homo sapiens OX=9606 GN=GNG11 PE=1 SV=1 && -	-
ENSRNOG00000010119	26.0471	91.9854	81.6292	7.99495	21.5508	18.6999	66.5539	16.0819	2.04218	0.00687548	0.047747	Zmat3	2	118721334	118745766	-	1283	protein_coding	- && sp|O08781|ZMAT3_RAT Zinc finger matrin-type protein 3 OS=Rattus norvegicus OX=10116 GN=Zmat3 PE=2 SV=1 && PF12874:Zinc-finger of C2H2 type	-
ENSRNOG00000013794	910.779	1834.08	2066.64	409.196	356.785	445.807	1603.83	403.929	1.9883	5.68685e-09	5.88218e-07	Rbp1	8	106449321	106470842	+	696	protein_coding	- && sp|P02696|RET1_RAT Retinol-binding protein 1 OS=Rattus norvegicus OX=10116 GN=Rbp1 PE=1 SV=2 && PF00061:Lipocalin / cytosolic fatty-acid binding protein family	-
ENSRNOG00000056585	80.7459	324.765	199.538	37.0675	46.2943	70.3118	201.683	51.2245	1.9712	0.000767378	0.00941721	Fscn1	12	13656554	13668515	-	1479	protein_coding	- && sp|Q61553|FSCN1_MOUSE Fascin OS=Mus musculus OX=10090 GN=Fscn1 PE=1 SV=4 && PF06268:Fascin domain	-
ENSRNOG00000000521	388.969	4336.46	5344.77	754.433	913.912	958.185	3356.73	875.51	1.93873	0.0380413	0.155843	Cdkn1a	20	6351458	6358864	+	1950	protein_coding	- && sp|P39689|CDN1A_MOUSE Cyclin-dependent kinase inhibitor 1 OS=Mus musculus OX=10090 GN=Cdkn1a PE=1 SV=4 && PF02234:Cyclin-dependent kinase inhibitor	-
ENSRNOG00000005933	748.419	1148.88	691.905	242.029	222.691	249.831	863.068	238.184	1.85487	7.30053e-11	1.41367e-08	Yap1	8	6135493	6203579	-	1545	protein_coding	- && sp|P46938|YAP1_MOUSE Transcriptional coactivator YAP1 OS=Mus musculus OX=10090 GN=Yap1 PE=1 SV=2 && PF00397:WW domain	-
ENSRNOG00000020918	4443.63	10657.2	13192.8	2617.26	3404.22	2054.75	9431.21	2692.08	1.80861	5.27806e-06	0.000183498	Ccnd1	1	218090750	218100325	-	3876	protein_coding	- && sp|P39948|CCND1_RAT G1/S-specific cyclin-D1 OS=Rattus norvegicus OX=10116 GN=Ccnd1 PE=2 SV=1 && PF02984:Cyclin, C-terminal domain|PF00134:Cyclin, N-terminal domain	-
ENSRNOG00000001424	197.958	707.725	158.076	114.11	83.8086	113.696	354.586	103.871	1.76691	0.00267612	0.0240297	Cux1	12	23151180	23445074	+	4512	protein_coding	- && sp|P53565|CUX1_RAT Homeobox protein cut-like 1 OS=Rattus norvegicus OX=10116 GN=Cux1 PE=1 SV=2 && PF02376:CUT domain|PF00046:Homeodomain	CUT
ENSRNOG00000050910	52.0941	116.39	75.1507	13.0827	39.9088	21.6919	81.2115	24.8945	1.70032	0.00924085	0.0586687	Hmgb3	17	36690249	36694325	+	1616	protein_coding	- && sp|O54879|HMGB3_MOUSE High mobility group protein B3 OS=Mus musculus OX=10090 GN=Hmgb3 PE=1 SV=3 && PF09011:HMG-box domain|PF00505:HMG (high mobility group) box	HMG
ENSRNOG00000003802	51.2259	118.267	117.909	33.4334	34.3216	22.4399	95.8006	30.065	1.66452	0.00293715	0.025555	Pttg1	10	29020049	29026002	-	1044	protein_coding	- && sp|P97613|PTTG1_RAT Securin OS=Rattus norvegicus OX=10116 GN=Pttg1 PE=1 SV=1 && PF04856:Securin sister-chromatid separation inhibitor	-
ENSRNOG00000006967	479.266	583.826	300.603	139.548	161.232	135.388	454.565	145.389	1.643	1.21107e-06	5.29344e-05	Xiap	X	128409472	128453000	+	2560	protein_coding	- && sp|Q9R0I6|XIAP_RAT E3 ubiquitin-protein ligase XIAP OS=Rattus norvegicus OX=10116 GN=Xiap PE=2 SV=1 && PF00653:Inhibitor of Apoptosis domain|PF13920:Zinc finger, C3HC4 type (RING finger)	-
ENSRNOG00000023079	761.442	1484.91	1166.13	360.5	367.959	385.219	1137.49	371.226	1.61337	6.32508e-08	4.54015e-06	Nras	2	205553163	205560791	+	1296	protein_coding	- && sp|Q04970|RASN_RAT GTPase NRas OS=Rattus norvegicus OX=10116 GN=Nras PE=1 SV=1 && PF00071:Ras family	-
ENSRNOG00000048411	53.8306	123.899	187.877	46.5161	27.9362	44.8799	121.869	39.7774	1.61047	0.00680869	0.047454	Uhrf1	9	10738222	10757954	-	3856	protein_coding	- && sp|Q7TPK1|UHRF1_RAT E3 ubiquitin-protein ligase UHRF1 OS=Rattus norvegicus OX=10116 GN=Uhrf1 PE=1 SV=2 && PF02182:SAD/SRA domain|PF00240:Ubiquitin family|PF00628:PHD-finger|PF12148:Tandem tudor domain within UHRF1	-
ENSRNOG00000024650	65.1176	217.761	165.85	63.2328	34.3216	49.3678	149.576	48.9741	1.60284	0.0050054	0.0378015	Ckap2	16	74752655	74779184	+	2549	protein_coding	- && sp|Q3V1H1|CKAP2_MOUSE Cytoskeleton-associated protein 2 OS=Mus musculus OX=10090 GN=Ckap2 PE=1 SV=1 && PF15297:Cytoskeleton-associated protein 2 C-terminus	-
ENSRNOG00000017863	775.334	1578.77	861.642	337.968	367.959	363.527	1071.92	356.485	1.58605	1.45836e-06	6.17967e-05	Zeb1	17	54658463	54714914	-	3400	protein_coding	- && sp|Q62947|ZEB1_RAT Zinc finger E-box-binding homeobox 1 OS=Rattus norvegicus OX=10116 GN=Zeb1 PE=1 SV=2 && PF05605:Drought induced 19 protein (Di19), zinc-binding	zf-C2H2
ENSRNOG00000016708	309.96	300.361	510.507	143.909	143.672	86.7677	373.609	124.783	1.58275	3.15559e-05	0.0007694	E2f1	3	150047826	150073721	-	4510	protein_coding	- && sp|O09139|E2F1_RAT Transcription factor E2F1 OS=Rattus norvegicus OX=10116 GN=E2f1 PE=1 SV=2 && PF16421:E2F transcription factor CC-MB domain|PF02319:E2F/DP family winged-helix DNA-binding domain	E2F
ENSRNOG00000022260	47.7529	46.9313	29.8011	19.624	17.5599	5.98398	41.4951	14.3893	1.52799	0.0421584	0.167078	Senp1	7	139630515	139675245	-	1940	protein_coding	- && sp|P59110|SENP1_MOUSE Sentrin-specific protease 1 OS=Mus musculus OX=10090 GN=Senp1 PE=1 SV=1 && PF02902:Ulp1 protease family, C-terminal catalytic domain	-
ENSRNOG00000007906	52.0941	146.426	77.7421	43.6088	35.918	16.4559	92.0873	31.9942	1.51573	0.0188875	0.097409	Bub1b	3	110367939	110420458	+	4081	protein_coding	- && sp|Q9Z1S0|BUB1B_MOUSE Mitotic checkpoint serine/threonine-protein kinase BUB1 beta OS=Mus musculus OX=10090 GN=Bub1b PE=1 SV=2 && PF08311:Mad3/BUB1 homology region 1	-
ENSRNOG00000021497	126.762	347.292	428.877	113.383	88.5976	115.192	300.977	105.724	1.50596	0.00219135	0.0208887	Akt3	13	95081390	95348913	-	1830	protein_coding	- && sp|Q9Y243|AKT3_HUMAN RAC-gamma serine/threonine-protein kinase OS=Homo sapiens OX=9606 GN=AKT3 PE=1 SV=1 && PF00069:Protein kinase domain|PF00169:PH domain|PF00433:Protein kinase C terminal domain	-
ENSRNOG00000007964	124.158	253.429	186.581	79.9495	41.5052	81.5317	188.056	67.6622	1.46809	0.0018557	0.0183947	Tp53inp1	5	24410863	24416888	+	1018	protein_coding	- && sp|Q80YE2|T53I1_RAT Tumor protein p53-inducible nuclear protein 1 OS=Rattus norvegicus OX=10116 GN=Trp53inp1 PE=2 SV=1 && PF14839:DOR family	-
ENSRNOG00000012428	101.584	553.79	195.651	110.476	71.0377	133.892	283.675	105.135	1.42666	0.0221522	0.109304	Maf	19	48194804	48196748	-	1945	protein_coding	- && sp|P54843|MAF_MOUSE Transcription factor Maf OS=Mus musculus OX=10090 GN=Maf PE=1 SV=2 && -	TF_bZIP
ENSRNOG00000046996	3145.62	6258.76	6429.27	1985.66	2004.22	1982.19	5277.88	1990.69	1.4063	3.10615e-06	0.000116502	Pea15	13	90579846	90589466	-	2304	protein_coding	- && sp|Q9Z297|PEA15_CRIGR Astrocytic phosphoprotein PEA-15 OS=Cricetulus griseus OX=10029 GN=PEA15 PE=1 SV=1 && PF01335:Death effector domain	-
ENSRNOG00000000632	98.9788	187.725	419.807	103.934	93.3867	70.3118	235.504	89.211	1.39923	0.0129922	0.0747053	Cdk1	20	20576377	20591549	+	1411	protein_coding	- && sp|P39951|CDK1_RAT Cyclin-dependent kinase 1 OS=Rattus norvegicus OX=10116 GN=Cdk1 PE=1 SV=1 && PF00069:Protein kinase domain	-
ENSRNOG00000007706	105.925	157.689	133.457	40.7016	68.6432	41.1399	132.357	50.1616	1.39613	0.00164269	0.0167874	Prkaa2	5	124574079	124642569	-	2652	protein_coding	- && sp|Q09137|AAPK2_RAT 5'-AMP-activated protein kinase catalytic subunit alpha-2 OS=Rattus norvegicus OX=10116 GN=Prkaa2 PE=1 SV=1 && PF00069:Protein kinase domain|PF16579:Adenylate sensor of SNF1-like protein kinase	-
ENSRNOG00000015423	44.28	159.567	185.285	55.2379	53.4778	38.8959	129.711	49.2039	1.39274	0.023539	0.114151	Ccna2	2	123275881	123282214	-	2363	protein_coding	- && sp|P51943|CCNA2_MOUSE Cyclin-A2 OS=Mus musculus OX=10090 GN=Ccna2 PE=1 SV=2 && PF02984:Cyclin, C-terminal domain|PF00134:Cyclin, N-terminal domain	-
ENSRNOG00000058572	459.296	1073.79	476.818	276.916	229.875	273.767	669.968	260.186	1.36131	0.000552083	0.00736096	Nek9	6	109124330	109162267	-	2874	protein_coding	- && sp|Q8K1R7|NEK9_MOUSE Serine/threonine-protein kinase Nek9 OS=Mus musculus OX=10090 GN=Nek9 PE=1 SV=2 && PF00415:Regulator of chromosome condensation (RCC1) repeat|PF00069:Protein kinase domain	-
ENSRNOG00000046327	548.725	1505.56	998.986	402.655	365.565	421.123	1017.76	396.448	1.35795	0.000328857	0.00498767	Rbpj	14	59658935	59735450	-	4278	protein_coding	- && sp|P31266|SUH_MOUSE Recombining binding protein suppressor of hairless OS=Mus musculus OX=10090 GN=Rbpj PE=1 SV=1 && PF09270:Beta-trefoil DNA-binding domain|PF09271:LAG1, DNA binding	CSL
ENSRNOG00000013925	481.871	765.92	502.732	314.71	181.186	218.415	583.508	238.104	1.29018	0.000156274	0.00278932	Nox4	1	150797084	150976194	+	3751	protein_coding	- && sp|Q924V1|NOX4_RAT NADPH oxidase 4 OS=Rattus norvegicus OX=10116 GN=Nox4 PE=1 SV=2 && PF08022:FAD-binding domain|PF08030:Ferric reductase NAD binding domain|PF01794:Ferric reductase like transmembrane component	-
ENSRNOG00000004686	5071.36	5575.44	3826.21	2092.5	1926	1912.63	4824.34	1977.04	1.28675	1.02816e-09	1.35888e-07	Spop	10	83231238	83311592	+	2635	protein_coding	- && sp|Q0VCW1|SPOP_BOVIN Speckle-type POZ protein OS=Bos taurus OX=9913 GN=SPOP PE=2 SV=1 && PF00651:BTB/POZ domain|PF00917:MATH domain	ZBTB
ENSRNOG00000016945	472.32	681.443	1309.95	269.648	381.529	382.227	821.239	344.468	1.25314	0.0022903	0.021597	Pla2g2a	5	157282669	157285328	+	849	protein_coding	- && sp|P14423|PA2GA_RAT Phospholipase A2, membrane associated OS=Rattus norvegicus OX=10116 GN=Pla2g2a PE=1 SV=2 && PF00068:Phospholipase A2	-
ENSRNOG00000015732	3498.99	3512.34	3188.72	1391.85	1661.8	1290.3	3400.02	1447.98	1.23157	3.6631e-11	8.13355e-09	Bcl2l2	15	33544312	33549164	+	3520	protein_coding	- && sp|P70345|B2CL2_MOUSE Bcl-2-like protein 2 OS=Mus musculus OX=10090 GN=Bcl2l2 PE=1 SV=1 && -	-
ENSRNOG00000005573	422.831	433.646	248.775	183.884	122.121	174.283	368.417	160.096	1.20138	0.000754472	0.00932064	Ntn4	7	34533543	34649481	+	2240	protein_coding	- && sp|Q9JI33|NET4_MOUSE Netrin-4 OS=Mus musculus OX=10090 GN=Ntn4 PE=1 SV=2 && PF01759:UNC-6/NTR/C345C module|PF00055:Laminin N-terminal (Domain VI)|PF00053:Laminin EGF domain	-
ENSRNOG00000046829	2156.7	790.324	1120.78	3414.57	2760.89	3405.63	1355.93	3193.7	-1.23419	0.000875916	0.0103378	Kdr	14	34727623	34787183	+	6334	protein_coding	- && sp|O08775|VGFR2_RAT Vascular endothelial growth factor receptor 2 OS=Rattus norvegicus OX=10116 GN=Kdr PE=1 SV=1 && -	-
ENSRNOG00000032546	118.948	73.2129	82.9249	200.601	238.655	249.083	91.6954	229.446	-1.30974	0.000198926	0.00338378	Dot1l	7	11786105	11824742	-	6015	protein_coding	- && sp|Q8TEK3|DOT1L_HUMAN Histone-lysine N-methyltransferase, H3 lysine-79 specific OS=Homo sapiens OX=9606 GN=DOT1L PE=1 SV=3 && PF08123:Histone methylation protein DOT1	-
ENSRNOG00000009173	2286.06	1030.61	789.083	3660.96	3388.26	3326.35	1368.59	3458.52	-1.33609	0.00058827	0.00773812	Smad6	8	68898296	68966108	-	1371	protein_coding	- && sp|O35182|SMAD6_MOUSE Mothers against decapentaplegic homolog 6 OS=Mus musculus OX=10090 GN=Smad6 PE=1 SV=1 && PF03166:MH2 domain|PF03165:MH1 domain	MH1
ENSRNOG00000002802	177.988	95.7399	159.371	246.39	479.704	380.731	144.367	368.942	-1.34522	0.000747679	0.00927802	Cxcl1	14	18743685	18745457	-	926	protein_coding	- && sp|P14095|GROA_RAT Growth-regulated alpha protein OS=Rattus norvegicus OX=10116 GN=Cxcl1 PE=1 SV=2 && PF00048:Small cytokines (intecrine/chemokine), interleukin-8 like	-
ENSRNOG00000020151	1946.58	769.674	961.411	3315	3290.08	3025.65	1225.89	3210.24	-1.38686	0.000100976	0.00196672	Cdh1	19	38768467	38838395	+	4396	protein_coding	- && sp|Q9R0T4|CADH1_RAT Cadherin-1 OS=Rattus norvegicus OX=10116 GN=Cdh1 PE=1 SV=1 && PF01049:Cadherin cytoplasmic region|PF00028:Cadherin domain|PF08758:Cadherin prodomain like	-
ENSRNOG00000016818	904.701	448.664	402.963	1644.05	1439.91	1528.16	585.443	1537.37	-1.38944	6.30507e-05	0.00136539	Fgfr3	14	82273070	82287706	-	3581	protein_coding	- && sp|Q61851|FGFR3_MOUSE Fibroblast growth factor receptor 3 OS=Mus musculus OX=10090 GN=Fgfr3 PE=1 SV=1 && PF18123:Fibroblast growth factor receptor 3 transmembrane domain|PF07679:Immunoglobulin I-set domain|PF13927:Immunoglobulin domain|PF07714:Protein tyrosine kinase	-
ENSRNOG00000052745	35.5976	63.8266	72.5593	159.172	100.57	202.707	57.3279	154.15	-1.43805	0.00357938	0.0294212	Met	4	44774741	44852665	+	4939	protein_coding	- && sp|P97523|MET_RAT Hepatocyte growth factor receptor OS=Rattus norvegicus OX=10116 GN=Met PE=1 SV=1 && PF07714:Protein tyrosine kinase|PF01403:Sema domain|PF01833:IPT/TIG domain	-
ENSRNOG00000010944	1040.15	533.14	554.56	1920.24	1719.27	2156.48	709.282	1932	-1.44251	5.62862e-06	0.000194468	Hyou1	8	48699769	48711910	+	4686	protein_coding	- && sp|Q63617|HYOU1_RAT Hypoxia up-regulated protein 1 OS=Rattus norvegicus OX=10116 GN=Hyou1 PE=1 SV=1 && PF00012:Hsp70 protein	-
ENSRNOG00000003029	4073.76	4319.56	3371.42	10213.9	9828.75	12063.7	3921.58	10702.1	-1.44859	4.84156e-14	2.06735e-11	Calr	19	25956771	25961666	-	1865	protein_coding	- && sp|P18418|CALR_RAT Calreticulin OS=Rattus norvegicus OX=10116 GN=Calr PE=1 SV=1 && PF00262:Calreticulin family	-
ENSRNOG00000060179	987.184	769.674	1357.9	4380.51	2681.87	1584.26	1038.25	2882.21	-1.47252	0.000197656	0.00336905	Gpc3	X	139579268	139916883	-	1848	protein_coding	- && sp|P13265|GPC3_RAT Glypican-3 OS=Rattus norvegicus OX=10116 GN=Gpc3 PE=1 SV=1 && PF01153:Glypican	-
ENSRNOG00000023546	5406.5	6258.76	4419.64	15979.7	11938.3	16993	5361.64	14970.4	-1.48159	2.02983e-10	3.67421e-08	Hspb1	12	23839399	23841049	-	879	protein_coding	- && sp|P42930|HSPB1_RAT Heat shock protein beta-1 OS=Rattus norvegicus OX=10116 GN=Hspb1 PE=1 SV=1 && PF00011:Hsp20/alpha crystallin family	-
ENSRNOG00000016460	2545.67	2577.47	2745.59	7750.02	5460.33	8964.75	2622.91	7391.7	-1.49477	2.29399e-10	4.02125e-08	Clu	15	42640146	42665857	+	1877	protein_coding	- && sp|P05371|CLUS_RAT Clusterin OS=Rattus norvegicus OX=10116 GN=Clu PE=1 SV=2 && PF01093:Clusterin	-
ENSRNOG00000008936	464.506	129.531	143.823	630.148	843.673	659.734	245.953	711.185	-1.52488	0.00241226	0.0224254	Map3k6	5	151436464	151448328	+	4339	protein_coding	- && sp|Q9WTR2|M3K6_MOUSE Mitogen-activated protein kinase kinase kinase 6 OS=Mus musculus OX=10090 GN=Map3k6 PE=1 SV=4 && PF13281:Domain of unknown function (DUF4071)|PF00069:Protein kinase domain	-
ENSRNOG00000050190	5155.58	2954.8	1710.33	9655	10360.3	8876.49	3273.57	9630.61	-1.55632	3.28579e-05	0.000790549	Eng	3	11679530	11717485	+	3035	protein_coding	- && sp|Q63961|EGLN_MOUSE Endoglin OS=Mus musculus OX=10090 GN=Eng PE=1 SV=2 && PF00100:Zona pellucida-like domain	-
ENSRNOG00000007839	31.2565	80.7219	9.06991	134.461	112.543	110.704	40.3494	119.236	-1.58357	0.0300482	0.133938	Slc16a7	7	68446193	68549763	-	2451	protein_coding	- && sp|Q63344|MOT2_RAT Monocarboxylate transporter 2 OS=Rattus norvegicus OX=10116 GN=Slc16a7 PE=1 SV=1 && PF07690:Major Facilitator Superfamily	-
ENSRNOG00000043416	121.553	114.512	76.4464	194.059	350.4	395.691	104.171	313.383	-1.58811	0.000102477	0.00198437	Bcl3	1	80730499	80744831	-	1885	protein_coding	- && sp|Q9Z2F6|BCL3_MOUSE B-cell lymphoma 3 protein homolog OS=Mus musculus OX=10090 GN=Bcl3 PE=1 SV=2 && PF13637:Ankyrin repeats (many copies)|PF12796:Ankyrin repeats (3 copies)	-
ENSRNOG00000013771	88.56	84.4764	176.215	324.159	397.492	340.339	116.417	353.997	-1.60261	3.80033e-05	0.000893883	Clca2	2	250954397	250981623	-	4154	protein_coding	- && sp|Q8BG22|CLCA2_MOUSE Calcium-activated chloride channel regulator 2 OS=Mus musculus OX=10090 GN=Clca2 PE=2 SV=1 && PF08434:Calcium-activated chloride channel N terminal|PF13519:von Willebrand factor type A domain	-
ENSRNOG00000016752	703.271	227.148	287.646	1347.51	966.592	1428.68	406.021	1247.59	-1.61478	0.000238089	0.00392563	Crispld2	19	52647070	52705131	+	4153	protein_coding	- && sp|Q8BZQ2|CRLD2_MOUSE Cysteine-rich secretory protein LCCL domain-containing 2 OS=Mus musculus OX=10090 GN=Crispld2 PE=1 SV=1 && PF00188:Cysteine-rich secretory protein family|PF03815:LCCL domain	-
ENSRNOG00000001627	169.306	60.0721	112.726	316.164	340.023	471.987	114.035	376.058	-1.70742	9.10486e-05	0.00182309	Abi3bp	11	46208075	46369577	-	3547	protein_coding	- && sp|Q7Z7G0|TARSH_HUMAN Target of Nesh-SH3 OS=Homo sapiens OX=9606 GN=ABI3BP PE=1 SV=1 && PF00041:Fibronectin type III domain	-
ENSRNOG00000018294	4067.68	2128.81	1772.52	7861.95	8780.74	9724.72	2656.34	8789.14	-1.72551	2.19351e-07	1.29764e-05	Hspa5	3	13838304	13842762	+	2562	protein_coding	- && sp|P06761|BIP_RAT Endoplasmic reticulum chaperone BiP OS=Rattus norvegicus OX=10116 GN=Hspa5 PE=1 SV=1 && PF00012:Hsp70 protein	-
ENSRNOG00000052574	138.049	73.2129	60.898	289.272	275.371	373.251	90.7201	312.631	-1.77153	2.22987e-05	0.000581127	Lbr	13	100431390	100450209	-	1863	protein_coding	- && sp|O08984|LBR_RAT Delta(14)-sterol reductase LBR OS=Rattus norvegicus OX=10116 GN=Lbr PE=1 SV=1 && PF09465:Lamin-B receptor of TUDOR domain|PF01222:Ergosterol biosynthesis ERG4/ERG24 family	-
ENSRNOG00000038459	39.0706	1.87725	33.6883	97.3931	76.625	86.0197	24.8787	86.6793	-1.77313	0.0333392	0.143277	Ulk3	8	62368998	62374504	+	1729	protein_coding	- && sp|D3ZHP7|ULK3_RAT Serine/threonine-protein kinase ULK3 OS=Rattus norvegicus OX=10116 GN=Ulk3 PE=1 SV=1 && PF04212:MIT (microtubule interacting and transport) domain|PF00069:Protein kinase domain	-
ENSRNOG00000005580	156.282	99.4945	145.119	395.387	474.915	587.926	133.632	486.076	-1.8529	6.66296e-09	6.45107e-07	Itgb4	10	104523996	104561078	+	6783	protein_coding	- && sp|Q64632|ITB4_RAT Integrin beta-4 OS=Rattus norvegicus OX=10116 GN=Itgb4 PE=1 SV=1 && PF00362:Integrin beta chain VWA domain|PF03160:Calx-beta domain|PF00041:Fibronectin type III domain|PF17205:Integrin plexin domain|PF07965:Integrin beta tail domain|PF18372:Integrin beta epidermal growth factor like domain 1	-
ENSRNOG00000054286	12.1553	0	22.0269	49.4233	38.3125	51.6118	11.3941	46.4492	-1.99723	0.0479792	0.18188	Rrm2	6	43884678	43889515	+	1173	protein_coding	- && sp|Q4KLN6|RIR2_RAT Ribonucleoside-diphosphate reductase subunit M2 OS=Rattus norvegicus OX=10116 GN=Rrm2 PE=2 SV=1 && PF00268:Ribonucleotide reductase, small chain	-
ENSRNOG00000007637	10653.2	1021.23	1821.76	15708.6	19690.2	19756.9	4498.74	18385.2	-2.03075	0.0196055	0.0999051	Acer2	5	105230580	105279731	+	5157	protein_coding	- && sp|Q8VD53|ACER2_MOUSE Alkaline ceramidase 2 OS=Mus musculus OX=10090 GN=Acer2 PE=1 SV=1 && PF05875:Ceramidase	-
ENSRNOG00000000940	973.292	369.819	415.92	2309.81	2522.24	3043.6	586.344	2625.22	-2.15894	3.0649e-08	2.38503e-06	Flt1	12	9034308	9205905	+	6968	protein_coding	- && sp|P53767|VGFR1_RAT Vascular endothelial growth factor receptor 1 OS=Rattus norvegicus OX=10116 GN=Flt1 PE=2 SV=1 && PF07714:Protein tyrosine kinase|PF17988:VEGFR-2 Transmembrane domain|PF13927:Immunoglobulin domain|PF07679:Immunoglobulin I-set domain	-
ENSRNOG00000000640	46.0165	112.635	77.7421	120.651	742.304	290.223	78.7979	384.393	-2.29446	0.000430893	0.00609656	Egr2	20	22454463	22459025	-	3233	protein_coding	- && sp|P51774|EGR2_RAT E3 SUMO-protein ligase EGR2 OS=Rattus norvegicus OX=10116 GN=Egr2 PE=2 SV=2 && PF00096:Zinc finger, C2H2 type|PF11928:Early growth response N-terminal domain	zf-C2H2
ENSRNOG00000005659	75.5365	212.13	173.624	465.888	363.969	1434.66	153.763	754.839	-2.30106	7.72648e-05	0.00159714	Aurkb	10	55626741	55634991	+	4404	protein_coding	- && sp|O55099|AURKB_RAT Aurora kinase B OS=Rattus norvegicus OX=10116 GN=Aurkb PE=1 SV=1 && -	-
ENSRNOG00000012199	64.2494	174.585	117.909	360.5	509.237	985.861	118.914	618.532	-2.38925	1.75588e-06	7.21117e-05	Sox2	2	121165137	121167545	+	2323	protein_coding	- && sp|P48431|SOX2_HUMAN Transcription factor SOX-2 OS=Homo sapiens OX=9606 GN=SOX2 PE=1 SV=1 && PF00505:HMG (high mobility group) box|PF12336:SOX transcription factor	HMG
ENSRNOG00000017206	391.574	1148.88	1289.22	7064.63	5466.71	2965.06	943.226	5165.47	-2.45445	1.37547e-07	8.70939e-06	Igfbp5	9	80150211	80167033	-	5866	protein_coding	- && sp|P24594|IBP5_RAT Insulin-like growth factor-binding protein 5 OS=Rattus norvegicus OX=10116 GN=Igfbp5 PE=1 SV=1 && -	-
ENSRNOG00000001092	57.3035	28.1588	11.6613	171.528	142.874	247.587	32.3746	187.33	-2.51186	4.52835e-05	0.0010302	Kl	12	943006	987551	+	3840	protein_coding	- && sp|Q9Z2Y9|KLOT_RAT Klotho OS=Rattus norvegicus OX=10116 GN=Kl PE=1 SV=1 && PF00232:Glycosyl hydrolase family 1	-
ENSRNOG00000011423	0.868235	26.2816	19.4355	25.4385	49.487	227.391	15.5284	100.772	-2.72549	0.0148193	0.0819072	Pitx1	17	8878270	8884423	+	2251	protein_coding	- && sp|Q99NA7|PITX1_RAT Pituitary homeobox 1 OS=Rattus norvegicus OX=10116 GN=Pitx1 PE=2 SV=1 && PF03826:OAR domain|PF00046:Homeodomain	Homeobox
ENSRNOG00000017539	39.9388	0	0	36.3407	115.736	151.096	13.3129	101.057	-2.89135	0.0443218	0.172401	Mmp9	3	161413298	161421520	+	3150	protein_coding	- && sp|P50282|MMP9_RAT Matrix metalloproteinase-9 OS=Rattus norvegicus OX=10116 GN=Mmp9 PE=2 SV=1 && PF00040:Fibronectin type II domain|PF00413:Matrixin|PF04886:PT repeat|PF01471:Putative peptidoglycan binding domain|PF00045:Hemopexin	-
ENSRNOG00000027171	4.34118	5.63176	2.5914	61.0524	24.7435	14.212	4.18811	33.3359	-3.01364	0.00335887	0.0280252	Ndst2	15	3754262	3760663	+	3420	protein_coding	- && sp|P52850|NDST2_MOUSE Bifunctional heparan sulfate N-deacetylase/N-sulfotransferase 2 OS=Mus musculus OX=10090 GN=Ndst2 PE=1 SV=1 && PF00685:Sulfotransferase domain|PF12062:heparan sulfate-N-deacetylase	-
ENSRNOG00000060936	14.76	1.87725	0	47.9697	49.487	62.0838	5.54575	53.1802	-3.17618	0.00543001	0.0402251	Ikbkg	X	156257173	156270748	-	1451	protein_coding	- && sp|Q6TMG5|NEMO_RAT NF-kappa-B essential modulator OS=Rattus norvegicus OX=10116 GN=Ikbkg PE=2 SV=1 && PF11577:NF-kappa-B essential modulator NEMO|PF16516:Leucine zipper of domain CC2 of NEMO, NF-kappa-B essential modulator|PF18414:C2H2 type zinc-finger	-
ENSRNOG00000045654	2.60471	7.50902	2.5914	79.9495	15.1654	35.1559	4.23504	43.4236	-3.4353	0.000923577	0.0107404	Hspa1a	20	2699712	2701815	-	2104	protein_coding	- && sp|P0DMW0|HS71A_RAT Heat shock 70 kDa protein 1A OS=Rattus norvegicus OX=10116 GN=Hspa1a PE=2 SV=1 && PF00012:Hsp70 protein	-
ENSRNOG00000006450	13.8918	0	0	44.3356	40.707	86.0197	4.63059	57.0208	-3.52324	0.0075492	0.0510007	Erbb2	10	86367596	86391728	+	4743	protein_coding	- && sp|P06494|ERBB2_RAT Receptor tyrosine-protein kinase erbB-2 OS=Rattus norvegicus OX=10116 GN=Erbb2 PE=1 SV=3 && PF07714:Protein tyrosine kinase|PF14843:Growth factor receptor domain IV|PF01030:Receptor L domain|PF00757:Furin-like cysteine rich region	-
ENSRNOG00000027240	0	16.8953	0	53.0574	67.845	73.3038	5.63176	64.7354	-3.61985	0.00903946	0.0578088	Kndc1	1	212230259	212277694	+	5220	protein_coding	- && sp|Q0KK55|KNDC1_MOUSE Kinase non-catalytic C-lobe domain-containing protein 1 OS=Mus musculus OX=10090 GN=Kndc1 PE=1 SV=2 && PF00618:RasGEF N-terminal motif|PF16474:Kinase non-catalytic C-lobe domain|PF00617:RasGEF domain	-
ENSRNOG00000038722	0	0	6.47851	31.9798	33.5234	38.1479	2.1595	34.5504	-3.9984	0.00315924	0.0268285	Tlr10	14	45062662	45081991	+	2349	protein_coding	- && sp|Q9EPQ1|TLR1_MOUSE Toll-like receptor 1 OS=Mus musculus OX=10090 GN=Tlr1 PE=1 SV=1 && PF01582:TIR domain|PF13855:Leucine rich repeat	-
ENSRNOG00000029813	0.868235	0	0	5.0877	7.98177	11.968	0.289412	8.34581	-4.19396	0.0398597	0.160878	Hmgb1	12	7081895	7094002	+	709	protein_coding	- && sp|P10103|HMGB1_BOVIN High mobility group protein B1 OS=Bos taurus OX=9913 GN=HMGB1 PE=1 SV=3 && PF09011:HMG-box domain	HMG
ENSRNOG00000022777	7.81412	33.7906	6.47851	176.616	205.131	494.426	16.0277	292.058	-4.25344	2.15298e-09	2.59809e-07	Six1	6	95929060	95934296	-	3188	protein_coding	- && sp|Q62231|SIX1_MOUSE Homeobox protein SIX1 OS=Mus musculus OX=10090 GN=Six1 PE=1 SV=2 && PF00046:Homeodomain|PF16878:Transcriptional regulator, SIX1, N-terminal SD domain	Homeobox
ENSRNOG00000005023	12.1553	107.003	19.4355	273.282	470.126	2549.18	46.1981	1097.53	-4.58037	0.000221863	0.00370208	Agr2	6	55465782	55487714	+	1560	protein_coding	- && sp|O88312|AGR2_MOUSE Anterior gradient protein 2 homolog OS=Mus musculus OX=10090 GN=Agr2 PE=1 SV=1 && PF13899:Thioredoxin-like	-
ENSRNOG00000021274	0	0	0	3.63407	9.57812	9.72397	0	7.64539	-5.01726	0.0349358	0.147362	Fermt1	3	125566643	125607735	-	5019	protein_coding	- && sp|P59113|FERM1_MOUSE Fermitin family homolog 1 OS=Mus musculus OX=10090 GN=Fermt1 PE=1 SV=4 && PF18124:Kindlin-2 N-terminal domain|PF00373:FERM central domain|PF00169:PH domain	-
ENSRNOG00000000368	0	0	0	0.726814	19.9544	14.96	0	11.8804	-5.65295	0.0171517	0.0909349	Grik2	20	53789760	54517709	-	4938	protein_coding	- && sp|P42260|GRIK2_RAT Glutamate receptor ionotropic, kainate 2 OS=Rattus norvegicus OX=10116 GN=Grik2 PE=1 SV=2 && PF01094:Receptor family ligand binding region|PF10613:Ligated ion channel L-glutamate- and glycine-binding site|PF00060:Ligand-gated ion channel	-
ENSRNOG00000011101	0	0	0	12.3558	10.3763	22.4399	0	15.0574	-5.99578	0.0017999	0.0179914	Twist1	6	53401109	53403214	+	1609	protein_coding	- && sp|Q8MIH8|TWST1_CEBCA Twist-related protein 1 OS=Cebus capucinus OX=9516 GN=TWIST1 PE=3 SV=1 && PF00010:Helix-loop-helix DNA-binding domain	bHLH
ENSRNOG00000010625	0	0	0	14.5363	8.77994	22.4399	0	15.2521	-6.01447	0.00176853	0.0178169	Dnmt3b	3	149131785	149208786	+	3290	protein_coding	- && sp|O88509|DNM3B_MOUSE DNA (cytosine-5)-methyltransferase 3B OS=Mus musculus OX=10090 GN=Dnmt3b PE=1 SV=2 && PF17980:Cysteine rich ADD domain in DNMT3|PF00855:PWWP domain|PF00145:C-5 cytosine-specific DNA methylase	-
ENSRNOG00000001777	0	0	0	0	29.5325	17.9519	0	15.8282	-6.06709	0.0230712	0.112571	Muc4	11	71243334	71284939	-	6720	protein_coding	- && sp|Q63661|MUC4_RAT Mucin-4 OS=Rattus norvegicus OX=10116 GN=Muc4 PE=1 SV=2 && PF06119:Nidogen-like|PF00094:von Willebrand factor type D domain	-
ENSRNOG00000013074	0	0	0	70.5009	49.487	5.98398	0	41.9906	-7.47521	1.75827e-05	0.00048238	Wt1	3	95133713	95180564	+	2621	protein_coding	- && sp|P49952|WT1_RAT Wilms tumor protein homolog OS=Rattus norvegicus OX=10116 GN=Wt1 PE=2 SV=1 && PF02165:Wilm's tumour protein	zf-C2H2
ENSRNOG00000010708	0	0	0	56.6915	68.6432	5.23598	0	43.5236	-7.52668	1.73734e-05	0.000479005	Gata4	15	46386712	46432965	-	3355	protein_coding	- && sp|P46152|GATA4_RAT Transcription factor GATA-4 OS=Rattus norvegicus OX=10116 GN=Gata4 PE=1 SV=1 && PF05349:GATA-type transcription activator, N-terminal|PF00320:GATA zinc finger	zf-GATA
ENSRNOG00000001924	0	0	0	2.18044	49.487	99.4837	0	50.3837	-7.73792	3.1788e-05	0.000772796	Tp63	11	78234800	78456501	-	5523	protein_coding	- && sp|Q9JJP6|P63_RAT Tumor protein 63 OS=Rattus norvegicus OX=10116 GN=Tp63 PE=2 SV=1 && PF07710:P53 tetramerisation motif|PF07647:SAM domain (Sterile alpha motif)|PF00870:P53 DNA-binding domain	P53
